# Supplementary material for: Comparative Genomic Analysis of Soil Dwelling Bacteria Utilizing a Combinational Codon Usage and Molecular Phylogenetic Approach Accentuating on Key Housekeeping Genes
Source: Front Microbiol. 2019 Dec 17;10:2896. doi: 10.3389/fmicb.2019.02896 (PMC6928123; doi:10.3389/fmicb.2019.02896)
Supplement: Supplementary file 7 [file Data_Sheet_1.ZIP]

Archive with 5 entries (5 files):
- trpB nt original newick tree.txt
- 16s r RNA original newick tree.txt
- atp D nt original tree.txt
- inf B nt original newick tree.txt
- rpoB nt original newick tree.txt
