# Supplementary material for: Comparative Genomic Analysis of Soil Dwelling Bacteria Utilizing a Combinational Codon Usage and Molecular Phylogenetic Approach Accentuating on Key Housekeeping Genes
Source: Front Microbiol. 2019 Dec 17;10:2896. doi: 10.3389/fmicb.2019.02896 (PMC6928123; doi:10.3389/fmicb.2019.02896)
Supplement: Supplementary file 7 [file Data_Sheet_1.ZIP › trpB nt original newick tree.txt]

(((((((((((('Agtum_':0.10274382,'Rhgal_':0.05945273)1.0000:0.07700194,'Hyden_':0.20537980)0.9710:0.06327411,('Acami_':0.16559232,('Acmul_':0.00145058,'Accry_':0.00092465)1.0000:0.08235046)0.9910:0.04950760)0.4610:0.01460019,('Beind_':0.20413763,('Niham_':0.03067954,'Niwin_':0.05024729)1.0000:0.09876849)0.9950:0.10721849)0.6400:0.03954060,(('Psory_':0.08352408,'Psput_':0.05963813)0.9390:0.02447634,(('Azchr_':0.03316705,'Psmen_':0.03750470)1.0000:0.04655969,('Pscit_':0.04351799,('Psazo_':0.03772704,'Psflu_':0.03657625)1.0000:0.05550832)0.5830:0.02205284)0.3650:0.00473974)1.0000:0.08127682)1.0000:0.05686081,(((('Acden_':0.02840757,'Acxyl_':0.02143894)1.0000:0.05613171,'Alfae_':0.23490569)0.8420:0.05574795,'Acdel_':0.19278578)0.4150:0.03168047,(('Chsub_':0.03195835,'Chvac_':0.07014729)1.0000:0.13297833,('Thden_':0.13823396,('Buamb_':0.02599194,'Buant_':0.01819255)1.0000:0.09464626)0.4550:0.02409838)0.5230:0.00827619)0.8490:0.08240298)0.1040:0.01129176,('Accap_':0.30490751,('Nocer_':0.40388242,('Milut_':0.18664268,('Nooti_':0.16739085,((((('Miaur_':0.04320422,'Micar_':0.04339378)0.5840:0.01525781,('Miech_':0.04494020,'Mipur_':0.03119550)0.6740:0.01340286)0.6660:0.00000000,'Micho_':0.06915275)1.0000:0.08259248,'Stsca_':0.10370943)0.9710:0.02598602,('Accya_':0.13223226,('Stvit_':0.07801913,('Stcla_':0.06512664,(('Stave_':0.03977705,'Sthyg_':0.03990067)0.9950:0.02841454,('Stnou_':0.02932419,'Strub_':0.05159524)0.5100:0.00709150)0.7630:0.01444799)1.0000:0.03931862)1.0000:0.05568836)0.8880:0.02415486)0.7810:0.02495911)0.6380:0.02374315)1.0000:0.06461851)0.3530:0.01766265)0.3820:0.03687461)0.0970:0.02396128,'Chpha_':0.49180968)0.0510:0.00000000,('Spthe_':0.45104978,('Desul_':0.31697912,('Depos_':0.10742778,('Deaut_':0.15802270,'Detol_':0.12470515)0.4980:0.06755707)0.9910:0.03504880)1.0000:0.39618558)0.3580:0.11014659)0.0970:0.08816238,('Acicald_':0.13916222,('Acferr_':0.09432891,'Acthi_':0.16890337)0.9980:0.06219454)1.0000:0.11335495)0.2580:0.12740907,'Acfer_':0.51450208)0.2460:0.00168329,(('Nicom_':0.08686005,'Nieur_':0.21231723)1.0000:0.15706972,('Bealb_':0.25740490,('Vigaz_':0.45291746,(((((('Bamet_':0.14313195,'Bania_':0.13900171)0.5680:0.01312309,('Banov_':0.03257544,'Bavir_':0.01011664)1.0000:0.12776251)0.8610:0.03028560,'Basim_':0.18802590)0.9710:0.04733837,'Baazo_':0.21417774)1.0000:0.00065568,'Bragr_':0.31458724)0.9910:0.19779544,(('Vinat_':0.36608575,'Acicalc_':0.23080114)0.9600:0.25041933,((((((('Badre_':0.11106416,'Basol_':0.12169405)1.0000:0.09375008,'Bacir_':0.19589469)0.4690:0.02638885,'Bapseu_':0.23462321)0.9070:0.04427856,('Clbut_':0.24183658,('Clace_':0.14332623,('Clpas_':0.10757334,'Clsca_':0.11475176)0.6630:0.03316154)1.0000:0.08459819)0.9350:0.08995621)0.3520:0.00000000,'Bafir_':0.29795545)0.3350:0.03895778,'flpec_':0.43117980)0.1750:0.00693190,('Bacla_':0.33913504,(((('Baaki_':0.12700966,'Bakru_':0.14666098)0.9110:0.04902699,'Bapse_':0.16505435)0.9590:0.06260287,('Bafle_':0.00775009,'Bameg_':0.00940485)1.0000:0.20094805)0.5410:0.01184030,(('Bacoh_':0.20202732,'Bahor_':0.21321618)0.6450:0.04054966,('Bapum_':0.15941953,('Baatr_':0.11437080,'Baval_':0.14258009)0.9560:0.05524473)0.9020:0.08960122)0.4200:0.06231775)0.7310:0.00562221)0.4480:0.10450795)0.5700:0.04259200)0.5100:0.00441131)0.5160:0.07940091)0.9760:0.16499354)0.3430:0.07181249)0.2460:0.10344271);
