# Supplementary material for: Comparative Genomic Analysis of Soil Dwelling Bacteria Utilizing a Combinational Codon Usage and Molecular Phylogenetic Approach Accentuating on Key Housekeeping Genes
Source: Front Microbiol. 2019 Dec 17;10:2896. doi: 10.3389/fmicb.2019.02896 (PMC6928123; doi:10.3389/fmicb.2019.02896)
Supplement: Supplementary file 7 [file Data_Sheet_1.ZIP › 16s r RNA original newick tree.txt]

(((((((((((((((((('Basol_':0.00000000,'Bavir_':0.00000000)0.1900:0.00000000,'Banov_':0.00000000)0.1960:0.00000000,'Badre_':0.00000000)0.8830:0.00302998,'Bania_':0.00302563)0.9030:0.01043158,('Bapseu_':0.01307086,('Bahor_':0.00609952,'Basim_':0.00296443)0.6320:0.00476990)0.6610:0.01193982)0.1770:0.00000000,('Bafle_':0.00000000,'Bameg_':0.00300510)1.0000:0.01952370)0.2370:0.00803887,'Bacir_':0.01227774)0.0620:0.00000000,('Bamet_':0.01175100,(('Baazo_':0.01931404,'Bafir_':0.00233770)0.4800:0.00690177,('Bapum_':0.00300518,('Baatr_':0.00000000,'Baval_':0.00300516)0.6590:0.00000000)0.9800:0.01886604)0.2610:0.00636959)0.1550:0.00354256)0.0780:0.00312854,('Bacoh_':0.00000000,('Bapse_':0.00000000,('Baaki_':0.00000000,'Bakru_':0.00000000)0.7570:0.00300517)0.9560:0.01536400)0.3630:0.00288871)0.8300:0.02904173,'Bacla_':0.01879415)0.8640:0.02311606,'Bragr_':0.05186623)0.9990:0.08456147,('Clsca_':0.03617560,((('Clace_':0.02134405,'Clarg_':0.02444602)0.3960:0.00587027,'Clpas_':0.02494064)0.4590:0.01062960,(('Clbut_':0.04690327,'Clspo_':0.00736469)0.5200:0.01327952,('Clcoc_':0.00000000,'Cltet_':0.00603619)1.0000:0.04396157)0.1130:0.00636435)0.2940:0.03023320)1.0000:0.08808618)0.9670:0.10813819,(((('Depos_':0.05692916,'Detol_':0.01050799)0.9360:0.01779011,'Deaut_':0.04651108)1.0000:0.08346593,'Desul_':0.10611342)0.2990:0.02574250,(((('Stnou_':0.00610645,'Strub_':0.00609117)0.7420:0.00910684,('Stsca_':0.01857396,'Stvit_':0.00922355)0.5370:0.00000000)0.6300:0.00000000,('Stcla_':0.00000000,('Stave_':0.00000000,'Sthyg_':0.00000000)0.9660:0.00919944)0.9590:0.04208007)0.6560:0.00737364,('Milut_':0.07437342,(('Nocer_':0.01070511,'Nooti_':0.01740927)1.0000:0.08175700,('Accya_':0.03649543,('Miech_':0.00046849,('Micho_':0.00603695,('Miaur_':0.00000000,('Micar_':0.00000000,'Mipur_':0.00000000)0.3170:0.00000000)0.9060:0.00000000)0.9900:0.03122913)0.9460:0.02441324)0.6140:0.00000000)0.7020:0.03275061)0.3010:0.00730462)1.0000:0.14964030)0.0780:0.00000000)0.0340:0.00000000,('Chpha_':0.32781190,'Spthe_':0.21727657)0.4110:0.11531262)0.0190:0.00000000,((((((('Buamb_':0.00000000,'Buant_':0.00303005)1.0000:0.02158742,'Acdel_':0.06416973)0.5420:0.01534698,('Alfae_':0.02537171,('Acden_':0.00300477,'Acxyl_':0.00000000)1.0000:0.02964011)0.9880:0.04305239)0.3450:0.01725211,('Chsub_':0.01017778,'Chvac_':0.00840513)1.0000:0.04065618)0.2980:0.01778576,'Thden_':0.04977505)0.8180:0.00535162,('Nicom_':0.04405521,'Nieur_':0.01996181)0.9910:0.05540385)0.9950:0.08851601,(((('Acferr_':0.00000000,'Acthi_':0.00603996)0.8900:0.01035458,'Acfer_':0.00204671)1.0000:0.03114524,'Acicald_':0.03575870)1.0000:0.13245022,('Vinat_':0.10234762,(('Bealb_':0.11245956,'Acicalc_':0.10915267)0.4010:0.02806101,('Psory_':0.03629284,(('Azchr_':0.00952437,'Pscit_':0.00912750)0.9570:0.01026496,(('Psazo_':0.00000000,'Psflu_':0.00000000)1.0000:0.02498694,('Psmen_':0.00000000,'Psput_':0.01530845)0.5790:0.01793846)0.5370:0.00297371)0.7690:0.00507608)1.0000:0.07499152)0.3030:0.02589707)0.1970:0.00834429)0.3000:0.00851876)0.5190:0.07923239)0.0830:0.02974077,'Accap_':0.25406118)0.1370:0.01022312,((('Acmul_':0.00000000,'Accry_':0.00000000)1.0000:0.03082277,'Acami_':0.04058347)1.0000:0.15586069,(('Agtum_':0.00609646,'Rhgal_':0.01597142)1.0000:0.04044216,('Hyden_':0.09016612,('Beind_':0.01292933,('Niham_':0.01119747,'Niwin_':0.00099952)1.0000:0.08115754)0.6320:0.03417346)0.3330:0.00796790)0.9470:0.05556131)0.8780:0.08418053)0.7220:0.03320943,('Bdbac_':0.22081555,('Flpec_':0.04784148,'Flsun_':0.01758296)1.0000:0.41996431)0.7220:0.04849205);
