# Supplementary material for: Comparative Genomic Analysis of Soil Dwelling Bacteria Utilizing a Combinational Codon Usage and Molecular Phylogenetic Approach Accentuating on Key Housekeeping Genes
Source: Front Microbiol. 2019 Dec 17;10:2896. doi: 10.3389/fmicb.2019.02896 (PMC6928123; doi:10.3389/fmicb.2019.02896)
Supplement: Supplementary file 7 [file Data_Sheet_1.ZIP › atp D nt original tree.txt]

(((((((((((((('Stave_':0.02223975,'Sthyg_':0.03361588)0.9560:0.02213784,'Stcla_':0.04628294)0.7730:0.02297833,('Strub_':0.04366571,'Stnou_':0.05906919)0.3780:0.01849799)0.4310:0.01908555,'Stvit_':0.06614224)0.9980:0.03139928,'Stsca_':0.08139550)1.0000:0.06312378,('Milut_':0.12820768,('Miaur_':0.01527916,(('Micho_':0.02717121,'Mipur_':0.01641455)0.5710:0.01311398,('Micar_':0.01733469,'Miech_':0.02938557)0.8290:0.01162607)0.2720:0.01303081)1.0000:0.06632620)0.8980:0.02071776)0.5250:0.01941003,('Accya_':0.09626010,('Nocer_':0.03375674,'Nooti_':0.03343431)1.0000:0.07232122)0.7850:0.03187703)1.0000:0.15226037,'Accap_':0.30728387)0.7690:0.02638735,((('Acmul_':0.00763506,'Accry_':0.00000000)1.0000:0.08360859,'Acami_':0.18987535)0.8260:0.04064393,('Beind_':0.18296717,(('Niham_':0.06616165,'Niwin_':0.07051998)1.0000:0.04402303,('Hyden_':0.11396946,('Agtum_':0.06540176,'Rhgal_':0.06545840)1.0000:0.05523887)0.8300:0.03982293)0.7410:0.01867589)0.8990:0.05570633)0.9550:0.06864618)0.8240:0.01191957,(((('Acfer_':0.04701040,'Acferr_':0.08294422)0.9980:0.02478841,'Acthi_':0.12076355)0.9310:0.04334165,'Acicald_':0.14493599)1.0000:0.14482468,((((('Azchr_':0.05327118,'Pscit_':0.03894543)0.4080:0.01107012,'Psory_':0.06522447)0.9000:0.01804707,'Psmen_':0.06101967)0.7130:0.00710600,('Psput_':0.04443882,('Psazo_':0.01165068,'Psflu_':0.00860490)1.0000:0.04687059)0.7250:0.04567549)1.0000:0.08990208,('Thden_':0.15150198,(('Chsub_':0.04001307,'Chvac_':0.02306177)1.0000:0.07290551,(('Buamb_':0.01099911,'Buant_':0.00161840)1.0000:0.09522475,('Acdel_':0.12807983,('Alfae_':0.13042135,('Acden_':0.00614506,'Acxyl_':0.01519005)1.0000:0.02739171)0.7500:0.06194162)0.5920:0.03009445)0.3160:0.03024343)0.3720:0.03188883)0.3910:0.01327323)0.9750:0.02394118)0.9810:0.08295963)0.9480:0.16282843,'Chpha_':0.31884888)0.5830:0.11109832,(('Depos_':0.12251173,'Detol_':0.08680827)1.0000:0.27561079,((((('Nicom_':0.12689521,'Nieur_':0.18410144)1.0000:0.15529267,'Bealb_':0.16370930)0.6170:0.05595658,'Acicalc_':0.13844111)0.6690:0.03834017,'Vigaz_':0.20292105)0.9710:0.11222245,(((((('Clace_':0.06535745,'Clsca_':0.09644854)0.9700:0.03003599,'Clpas_':0.11509007)0.7270:0.02090233,('Clbut_':0.10009746,('Clcad_':0.09117516,'Clspo_':0.09601657)0.9540:0.03558602)0.9020:0.01575208)1.0000:0.08959781,'Clarg_':0.16751240)0.9990:0.12450508,('Flpec_':0.08939426,'Flsun_':0.12074738)1.0000:0.19446899)0.6430:0.05545983,('Bdbac_':0.30378901,('Bragr_':0.21669226,('Bacla_':0.24801690,((('Baaki_':0.03495102,'Bakru_':0.07782281)0.9990:0.03108063,'Bapse_':0.08608946)0.9940:0.03281532,((('Baatr_':0.06101886,'Baval_':0.04713488)1.0000:0.08496760,'Bapum_':0.09077321)0.9960:0.06714066,('Basim_':0.13582978,((((('Bafle_':0.00339526,'Bameg_':0.00275943)1.0000:0.08810052,'Bapseu_':0.06961520)0.9730:0.03342727,'Bacir_':0.14654097)0.4780:0.01598809,('Bacoh_':0.04718523,'Bahor_':0.07536645)1.0000:0.05461208)0.1180:0.00481355,('Baazo_':0.09874538,(('Bafir_':0.07925813,'Bamet_':0.07417449)0.9460:0.03107528,('Bania_':0.05842731,('Badre_':0.06193717,('Bavir_':0.04137306,('Banov_':0.02686593,'Basol_':0.02563817)1.0000:0.02854320)0.9990:0.03460092)0.9940:0.03534317)0.9110:0.02546843)0.9720:0.02484214)0.3100:0.02481720)0.2070:0.01051567)0.4640:0.00842675)0.6600:0.03993685)0.9560:0.02185265)0.9490:0.04332257)0.9870:0.06252379)0.3420:0.02287266)0.8910:0.02908964)0.8720:0.08139352)0.5740:0.07454446)0.9260:0.00000000,('Vinat_':1.19950969,('Deaut_':0.47972537,'Desul_':0.40410500)0.9950:0.24877351)0.8300:0.33618483)1.0000:6.63308857,('Spthe_':5.11068034,('Clcoc_':0.00000048,'Cltet_':0.06875226)1.0000:4.54281732)1.0000:3.05810275);
