# Supplementary material for: Comparative Genomic Analysis of Soil Dwelling Bacteria Utilizing a Combinational Codon Usage and Molecular Phylogenetic Approach Accentuating on Key Housekeeping Genes
Source: Front Microbiol. 2019 Dec 17;10:2896. doi: 10.3389/fmicb.2019.02896 (PMC6928123; doi:10.3389/fmicb.2019.02896)
Supplement: Supplementary file 7 [file Data_Sheet_1.ZIP › inf B nt original newick tree.txt]

(((((((((((((((('Stcla_':0.03918902,'Stnou_':0.04505584)0.6560:0.00970904,'Stave_':0.06147718)0.5120:0.00696170,'Sthyg_':0.05206851)0.8340:0.02110078,'Strub_':0.05605798)0.9990:0.03888901,'Stvit_':0.07297676)1.0000:0.03511811,'Stsca_':0.13708471)0.8890:0.02869186,('Accya_':0.13312324,('Nocer_':0.05019446,'Nooti_':0.05282282)1.0000:0.06988794)0.9930:0.05161651)0.9900:0.02478248,'Milut_':0.16908389)0.5320:0.02730252,('Micho_':0.03722824,('Miech_':0.02482454,('Miaur_':0.03236922,('Micar_':0.01697054,'Mipur_':0.02339797)0.9070:0.00866864)0.4260:0.00784619)0.8980:0.01121040)1.0000:0.12600253)1.0000:0.23864337,((((('Pscit_':0.05516289,'Psmen_':0.05726862)0.9870:0.02198335,'Psory_':0.09741759)0.5020:0.00775752,'Azchr_':0.09670801)0.6740:0.00997431,('Psput_':0.05679355,('Psazo_':0.02808598,'Psflu_':0.02135905)1.0000:0.07716138)0.6720:0.04267875)1.0000:0.18356259,((('Chsub_':0.03101979,'Chvac_':0.04915726)1.0000:0.10178441,'Thden_':0.16658098)0.5530:0.02350618,('Acdel_':0.18689132,(('Buamb_':0.02004821,'Buant_':0.02511209)1.0000:0.10826571,('Alfae_':0.19520126,('Acden_':0.01825741,'Acxyl_':0.03483662)1.0000:0.03157516)0.7950:0.07556268)0.5450:0.00573749)0.5320:0.04878477)0.9980:0.05878210)0.9920:0.06441477)0.2560:0.01152809,((('Acmul_':0.00638162,'Accry_':0.00018722)1.0000:0.13723348,'Acami_':0.17563706)1.0000:0.11569303,(('Agtum_':0.11115670,'Rhgal_':0.09452761)1.0000:0.10899184,('Hyden_':0.22341329,('Beind_':0.19546849,('Niham_':0.02918442,'Niwin_':0.03848961)1.0000:0.12420339)0.9770:0.04347870)0.5890:0.01909801)1.0000:0.08556439)1.0000:0.15943954)0.2590:0.01332890,'Accap_':0.51268223)0.1970:0.02067782,('Acthi_':0.19487314,('Acicald_':0.18061484,('Acfer_':0.09765646,'Acferr_':0.06974335)1.0000:0.07544968)0.8390:0.00849095)1.0000:0.28704860)0.6930:0.08077211,'Spthe_':0.51340500)0.9700:0.14667984,'Chpha_':0.55384836)0.8290:0.09763942,(((('Nicom_':0.14453586,'Nieur_':0.26019602)1.0000:0.24351086,'Bealb_':0.26138300)0.5980:0.05755007,('Acicalc_':0.38219990,('Vigaz_':0.13572157,'Vinat_':0.12258461)1.0000:0.16211306)0.6270:0.06411916)0.8840:0.12028506,(((('Depos_':0.13633745,'Detol_':0.16929105)0.9920:0.08011564,'Deaut_':0.24701406)1.0000:0.24418045,'Desul_':0.41021061)0.7300:0.12869991,('Bdbac_':0.64084273,(('Flpec_':0.13112894,'Flsun_':0.22193332)1.0000:0.38330289,((((((('Clcoc_':0.04366177,'Cltet_':0.03814774)1.0000:0.10514059,'Clspo_':0.15153222)0.4840:0.02231144,'Clsca_':0.12144009)0.4760:0.01920217,('Clbut_':0.16742274,'Clcad_':0.14634077)0.2330:0.03388933)0.4070:0.01468472,'Clarg_':0.17638023)0.5530:0.01878161,('Clace_':0.16444935,'Clpas_':0.12070624)0.5370:0.02756685)1.0000:0.26496730,('Bragr_':0.46973170,(((('Baaki_':0.10568341,'Bakru_':0.07409105)1.0000:0.05816705,'Bapse_':0.13229057)0.9840:0.01552081,'Bacla_':0.24079030)0.8480:0.05204153,('Baazo_':0.17763906,(((((('Baatr_':0.08210843,'Baval_':0.07911880)1.0000:0.05645170,'Bapum_':0.12631892)1.0000:0.08513829,('Bafle_':0.01459473,'Bameg_':0.00089065)1.0000:0.13320924)0.4720:0.02434144,'Bahor_':0.16356022)0.2550:0.02857280,'Bacoh_':0.16831570)0.2040:0.01291579,('Bapseu_':0.15366739,('Basim_':0.17597308,(('Bafir_':0.14908482,'Bamet_':0.15119740)0.3440:0.03339598,('Bacir_':0.14897292,('Bania_':0.07845023,(('Banov_':0.03440076,'Bavir_':0.02328235)1.0000:0.09295721,('Badre_':0.09734037,'Basol_':0.10966106)0.6350:0.02397766)0.8580:0.03218530)1.0000:0.05609673)0.5640:0.01541389)0.4280:0.01720962)0.8690:0.03183508)0.3540:0.02290639)0.8440:0.03134059)0.9510:0.04072878)0.8070:0.02720051)0.9830:0.09933148)0.9720:0.05078353)0.6460:0.04235711)0.4440:0.05237402)0.2980:0.08544571)0.8290:0.06212366);
