# Supplementary material for: Comparative Genomic Analysis of Soil Dwelling Bacteria Utilizing a Combinational Codon Usage and Molecular Phylogenetic Approach Accentuating on Key Housekeeping Genes
Source: Front Microbiol. 2019 Dec 17;10:2896. doi: 10.3389/fmicb.2019.02896 (PMC6928123; doi:10.3389/fmicb.2019.02896)
Supplement: Supplementary file 7 [file Data_Sheet_1.ZIP › rpoB nt original newick tree.txt]

(((((((((((('Buamb_':0.02125913,'Buant_':0.00902053)1.0000:0.08032149,'Thden_':0.14043987)0.4950:0.02208788,('Chsub_':0.01989994,'Chvac_':0.02847445)1.0000:0.09387001)0.4090:0.01682650,('Alfae_':0.15033741,('Acxyl_':0.02268769,'Acden_':0.01690210)1.0000:0.02841912)0.8970:0.05960497)0.4070:0.01482627,'Acdel_':0.15818312)1.0000:0.06356129,(('Psazo_':0.01339110,'Psflu_':0.00988250)1.0000:0.08285030,('Psory_':0.06157576,(('Azchr_':0.06662718,'Pscit_':0.04023588)0.5010:0.01281090,('Psmen_':0.04216219,'Psput_':0.05580565)0.2470:0.00995758)0.2420:0.01133672)0.3730:0.00191659)1.0000:0.14035157)0.9030:0.02213142,('Acicald_':0.12197716,('Acthi_':0.12923502,('Acfer_':0.08254489,'Acferr_':0.05896029)1.0000:0.05224915)0.9960:0.09475977)1.0000:0.15059805)0.4960:0.07102796,('Accap_':0.28342642,((('Acmul_':0.00058123,'Accry_':0.00396837)1.0000:0.09362366,'Acami_':0.14985664)0.8680:0.07583819,('Beind_':0.19121854,(('Agtum_':0.06986667,'Rhgal_':0.06659845)1.0000:0.07895110,('Hyden_':0.12597412,('Niham_':0.03075439,'Niwin_':0.03632594)1.0000:0.07478642)0.2300:0.00000000)0.2040:0.00000000)0.8180:0.04487125)0.9990:0.05833285)0.4350:0.01942935)0.4560:0.00000000,('Spthe_':0.49709028,('Nocer_':0.13812036,('Milut_':0.18528670,(((((('Micar_':0.02132181,'Mipur_':0.00818419)0.6830:0.00192026,'Micho_':0.03115703)0.4770:0.00529055,'Miech_':0.02316032)0.7340:0.00444538,'Miaur_':0.02205141)1.0000:0.07217264,'Accya_':0.10120277)0.8290:0.03145368,('Stsca_':0.06339502,('Stvit_':0.07847999,(('Stave_':0.02898169,'Sthyg_':0.03639491)0.7610:0.01712279,('Stnou_':0.04450932,('Strub_':0.04429493,'Stcla_':0.03463857)0.3470:0.00470127)0.2000:0.00151409)0.7480:0.01775814)0.7540:0.01638394)1.0000:0.05096071)0.7970:0.00798415)0.3650:0.01130099)1.0000:0.16225914)0.9960:0.11885849)0.9340:0.15034472,'Chpha_':0.70495742)0.3280:0.13890913,(('Nicom_':0.14673983,'Nieur_':0.17498940)1.0000:0.22688754,('Bealb_':0.26577885,('Acicalc_':0.19115687,('Vigaz_':0.11698568,'Vinat_':0.07508104)1.0000:0.12277395)0.9520:0.06415638)0.7240:0.06547514)0.9710:0.12139914)0.2440:0.00026660,((((('Detol_':0.18660792,'Depos_':0.16619578)0.8660:0.05462492,'Deaut_':0.18597113)1.0000:0.20715420,'Desul_':0.43178445)0.8600:0.05480761,'Bdbac_':0.34266317)0.5610:0.07127786,(('Flpec_':0.12610897,'Flsun_':0.08565101)1.0000:0.56575325,((((((('Clcoc_':0.04048647,'Cltet_':0.05090491)1.0000:0.08273615,('Clsca_':0.07797710,'Clspo_':0.11162824)0.9290:0.02072376)0.7110:0.01399593,'Clpas_':0.13783730)0.4980:0.00101437,'Clarg_':0.16603737)0.1990:0.01355750,('Clbut_':0.12495483,'Clcad_':0.11095400)0.3110:0.03267566)0.6040:0.02884179,'Clace_':0.12437026)1.0000:0.27115898,('Bragr_':0.30891158,(((('Baaki_':0.07150747,'Bakru_':0.06644598)0.9950:0.04222275,'Bapse_':0.09505777)0.9280:0.01058179,'Bacla_':0.19521600)0.5140:0.03023368,(('Baazo_':0.14482860,'Bacoh_':0.12881760)0.2670:0.03247459,('Bapseu_':0.11026363,(((('Baatr_':0.05535357,'Baval_':0.04624261)1.0000:0.06702994,'Bapum_':0.07657389)0.7070:0.03289818,('Bameg_':0.00576791,'Bafle_':0.00319398)1.0000:0.11114161)0.3400:0.03169416,(('Bafir_':0.11205473,'Bahor_':0.13790859)0.4940:0.03808557,('Basim_':0.13488620,('Bamet_':0.14974996,('Bacir_':0.13273851,('Bania_':0.09266886,(('Banov_':0.03690273,'Bavir_':0.03017645)1.0000:0.06830879,('Badre_':0.07108104,'Basol_':0.07396560)0.8890:0.01789480)0.9820:0.03258213)0.6990:0.02631334)0.4550:0.02062304)0.1250:0.01044245)0.2010:0.01036676)0.0870:0.01262604)0.0800:0.01672185)0.3030:0.01218524)0.4230:0.03241794)0.9980:0.07314425)0.5910:0.05944625)0.9010:0.18237552)0.9540:0.16527705)0.2440:0.04832996);
